# Supplementary material for: Prediction of Cognitive Decline in Parkinson’s Disease Using Clinical and DAT SPECT Imaging Features, and Hybrid Machine Learning Systems
Source: Diagnostics (Basel). 2023 May 10;13(10):1691. doi: 10.3390/diagnostics13101691 (PMC10217464; doi:10.3390/diagnostics13101691)
Supplement: Supplementary file 1 [file diagnostics-13-01691-s001.zip]

Archive with 1 entries (1 files):
- diagnostics-2303892-supplementary.pdf
